# Supplementary material for: Potentially Toxic Elements in Phosphate Processing: A Comparative Assessment of Solid Wastes and Effluents from Beneficiation and Fertilizer Production in Southwest Tunisia
Source: Toxics. 2026 May 15;14(5):438. doi: 10.3390/toxics14050438 (PMC13211432; doi:10.3390/toxics14050438)
Supplement: Supplementary file 1 [file toxics-14-00438-s001.zip]

Archive with 1 entries (1 files):
- toxics-4228549-supplementary.pdf
